# Supplementary material for: ACTH-independent macronodular adrenocortical hyperplasia reveals prevalent aberrant in vivo and in vitro responses to hormonal stimuli and coupling of arginine-vasopressin type 1a receptor to 11β-hydroxylase
Source: Orphanet J Rare Dis. 2013 Sep 13;8:142. doi: 10.1186/1750-1172-8-142 (PMC3847204; doi:10.1186/1750-1172-8-142)
Supplement: Additional file 1 — Results of clinical and experimental hormonal stimuli on cortisol induction in individual AIMAH patients. [file 1750-1172-8-142-S1.xlsx]

## Sheet: Blad1
Additional file 1: Table S1: Results of clinical and experimental hormonal stimuli on cortisol induction in individual AIMAH patients
Patient	Gender	Age	Cushing†	Cortisol	Cortisol	DST	UFC	ACTH	In vivo testing									In vitro short-term incubations														In vitro long-term incubations
		years		nM	nM	nM	nmol	pM	ACTH	Posture	Salt loading	AVP	Metoclopramide	LHRH	TRH	Glucagon	Meal	ACTH	ACTH	FSK	AngII	AVP	AVP	Desmopressin	Metoclopramide	Epinephrine	Norepinephrine	hCG	TSH	Glucagon	GIP	ACTH	AngII	AVP	AVP	Desmopressin	Metoclopramide	Norepinephrine	hCG	TSH	Glucagon	GIP
				basal	midnight				250 µg			10 IU	10 mg	100 µg	200 µg	1 mg		50 pg/ml	500 pg/ml	1 µM	10 nM	10 nM	100 nM	10 nM	1 µM	1 µM	1 µM	100 IU/ml	10 nM	1 µM	100 nM	10 ng/ml	100 nM	10 nM	100 nM	10 nM	1 µM	1 µM	100 IU/ml	10 nM	1 µM	100 nM
1	F	63	CCS	292	176	93	316	<1,1	4.34	1.56	1.84	2.73	1.97	1.28	1.13	1.12	1.23	1.33	1.49		1.18	0.99	1.02	0.96	1.12	0.89	1.17	1.02	1.20	0.97	1.06	3.62			2.93
2	F	69	CCS	574	191	80	282	4.3	4.69	1.81	1.09	3.72	1.24	1.22	1.54	1.38	1.06		2.42					0.88	0.94	1.02	1.05	1.01	1.01	1.05	1.18	7.45	4.11	2.46	1.97	0.83	0.73	0.80	0.67	0.72	1.00
3	F	32	CCS	246	111	119	625	<1,1	6.05			1.65	1.14	0.92	0.81	1.48	1.09		1.58	1.84		0.99			0.91	1.05	1.13	1.11	1.07		0.99	3.19	2.00	1.70	1.58	0.69		0.81	0.89		1.01
4	F	56	CCS	588	527	494	1572	<1,1	5.52	1.18	1.37	1.34	2.64	1.29	1.13	1.04	1.04		1.74	1.72		1.43	1.25	1.20	1.94	1.43	1.24	1.28	1.21		1.28	2.14	1.75		1.77	1.13	1.53
5	F	58	CCS	389	510	400	1989	<1,1	5.50	1.29		1.34	2.21	1.33	1.00	1.78	1.89															1.14			3.66	1.10	3.43	1.04	0.80	1.75	0.82	0.87
6	F	53	CCS	395	326	184	503	<1,1	2.87	1.96		1.45	1.04	1.23	1.05	1.12	1.07															12.34			2.87
7	F	49	CCS	577	494	555	1223	<1,1	4.26	1.62		1.93	1.23	1.15	1.12	1.19	1.03			1.60	1.11	0.92	1.20	0.92	1.15	1.10	1.24	0.90		0.84	0.78	1.99	1.82	1.16	1.39	1.01	1.17	0.74	1.03		0.99	1.18
8	F	60	CCS	359	322	322	590	<1,1	2.41				2.92		1.09		1.13	2.01	2.43	3.18					1.01			0.98
9	F	40	CCS	365		469	995	<1,1	4.26				1.90	1.93	1.09		1.40	2.20	2.83	3.87					1.74			1.33
10	F	59	CCS	427	454	441	698	<1,1	2.81	1.42	1.19		1.03	1.27	1.23	1.27	1.05		1.21									1.03
11	M	43	CCS	439	339		3078	<1,1	2.92	1.46	1.20			1.07	1.14		0.99	1.46	1.46	1.50						1.06	1.02	0.96		1.06
12	M	60	CCS				391*	1,3*	3.26	1.08		1.86		1.08	1.03	0.94	1.06	3.19	3.95	3.88		2.55	2.32	1.12		1.97	1.28
13	F	52	CCS	590	532	612	2351	<1,1	1.73	1.09		1.17	1.15	1.12		1.10	0.74					1.31
14	F	60	CCS	420	200	260		<1,1									3.33	1.09		0.90								1.49
15	F	44	CCS	*				*		1.56			1.21	1.82	1.07		1.28		1.47
16	F	45	CCS	37		30	2627	<1,1	30.53								29.45	8.47													7.50
17	M	60	CCS	428	411	483	484	<1,1						1.17	1.06		0.92
18	F	61	SCS	243	154	40	254	1.7	6.03	0.80	1.09		0.90	1.94	1.65	0.72	2.12
19	F	73	SCS	568	209	152	399	2.5	4.42	1.26			3.51	1.40	1.08	1.19	0.94
20	F	47	SCS	403	188	182	415	2.4	4.34	0.89		1.74	1.44	0.88	0.73	0.91	1.51
21	M	48	CCS	521	214	169	777	<1,1	3.07	1.68		1.98	0.82	1.09	1.03	0.85	0.87
22	M	55	CCS	248	180	129	429	<1,1	3.56	1.71			1.49	0.91	1.27	1.07	1.13
23	F	41	SCS	469	403	538	647	<1,1	3.61	1.58		2.63	1.14	1.01	1.09	1.11	0.81
24	F	56	SCS	386	161	130	378	<1,1	4.68	1.19		3.19	1.13	1.09	0.95	2.32	0.74
25	F	63	SCS	350	126		643	1.4	1.10	0.93		0.80	0.83	0.89	1.46	0.93	0.69
26	F	49	CCS	312	150	78	238	1.8	5.72	0.91			0.98	0.81	1.54	0.94	1.07
27	F	58	CCS			323	539	<1,1									1.14
28	F	76	SCS	579	137	101	556	1.9	7.23	0.87		1.47	1.02	1.08	0.80	1.35	0.95
29	F	66	SCS	494	91	56	462	1.5	5.87	4.57		0.80	2.96	2.40	0.87	2.02	1.79
30	M	63	SCS	430	166	59	632	<1,1	5.39	1.83		1.61	0.93	0.88	0.83	0.93	0.76
31	F	59	SCS	315	201	122	502	<1,1	6.20	2.93		1.11	0.68	0.90	0.67	1.08	1.19
32	M	67	SCS	317	274	90	557	1.6	3.47	2.07		1.71	0.77	0.81	1.07	2.31	1.65
33	M	60	SCS	276	164	173	386	3.4				1.44	1.21	1.22	1.07	1.12	0.90
34	F	50	CCS	364	298	386	602	1.6	2.82	1.60		1.40	1.48	1.07		1.14	0.84
35	M	67	SCS	246	122	101	420	<1,1	5.12	0.75		1.86	0.88	1.71	0.89	1.15	1.22
Results are shown as relative to baseline (in vivo) or vehicle control (in vitro)
* other assay for hormone measurements used at a different center
† SCS: subclinical Cushing's syndrome, CCS: clinical Cushing's syndrome
DST: Cortisol after 1 mg dexamethasone suppression test, UFC: urinary free cortisol
